# Supplementary material for: Old Drugs with New Tricks: Efficacy of Fluoroquinolones to Suppress Replication of Flaviviruses
Source: Viruses. 2020 Sep 13;12(9):1022. doi: 10.3390/v12091022 (PMC7551155; doi:10.3390/v12091022)
Supplement: Supplementary file 1 [file viruses-12-01022-s001.zip]

Archive with 11 entries (10 files):
- Scroggs_Revision_Supplementary/
- Scroggs_Revision_Supplementary/Scroggs_Viruses_Supplementary_Data_Table.xlsx
- __MACOSX/Scroggs_Revision_Supplementary/._Scroggs_Viruses_Supplementary_Data_Table.xlsx
- Scroggs_Revision_Supplementary/Scroggs_FigS1_final.eps
- __MACOSX/Scroggs_Revision_Supplementary/._Scroggs_FigS1_final.eps
- Scroggs_Revision_Supplementary/Scroggs_Suppl_Tables.docx
- __MACOSX/Scroggs_Revision_Supplementary/._Scroggs_Suppl_Tables.docx
- Scroggs_Revision_Supplementary/Scroggs_FigS3_final.eps
- __MACOSX/Scroggs_Revision_Supplementary/._Scroggs_FigS3_final.eps
- Scroggs_Revision_Supplementary/Scroggs_FigS2_final.eps
- __MACOSX/Scroggs_Revision_Supplementary/._Scroggs_FigS2_final.eps
