# Supplementary material for: Old Drugs with New Tricks: Efficacy of Fluoroquinolones to Suppress Replication of Flaviviruses
Source: Viruses. 2020 Sep 13;12(9):1022. doi: 10.3390/v12091022 (PMC7551155; doi:10.3390/v12091022)
Supplement: Supplementary file 1 [file viruses-12-01022-s001.zip › Scroggs_Revision_Supplementary/Scroggs_Viruses_Supplementary_Data_Table.xlsx]

## Sheet: Growth Curves
Virus	Time	Replicate	Titer_logpfu
DENV-1	0	A	below level of detection
DENV-1	0	B	below level of detection
DENV-1	0	C	below level of detection
DENV-1	1	A	below level of detection
DENV-1	1	B	below level of detection
DENV-1	1	C	below level of detection
DENV-1	2	A	3.07918
DENV-1	2	B	3.11394
DENV-1	2	C	3.07918
DENV-1	3	A	4.23045
DENV-1	3	B	4.25527
DENV-1	3	C	4.38021
DENV-1	4	A	4.86332
DENV-1	4	B	4.85733
DENV-1	4	C	5.34242
DENV-1	5	A	5.90309
DENV-1	5	B	5.91908
DENV-1	5	C	6.34242
DENV-1	6	A	6.80618
DENV-1	6	B	6.79239
DENV-1	6	C	7.25527
DENV-1	7	A	7.11394
DENV-1	7	B	7.14613
DENV-1	7	C	7.20412
DENV-1	8	A	6.85126
DENV-1	8	B	6.79239
DENV-1	8	C	6.5563
DENV-2	0	A	below level of detection
DENV-2	0	B	below level of detection
DENV-2	0	C	below level of detection
DENV-2	1	A	1
DENV-2	1	B	1.30103
DENV-2	1	C	below level of detection
DENV-2	2	A	2.25527
DENV-2	2	B	2.07918
DENV-2	2	C	2.11394
DENV-2	3	A	3.14613
DENV-2	3	B	3.38021
DENV-2	3	C	3.39794
DENV-2	4	A	4.07918
DENV-2	4	B	4.20412
DENV-2	4	C	4.23045
DENV-2	5	A	5.23045
DENV-2	5	B	5.25527
DENV-2	5	C	5.38021
DENV-2	6	A	5.69897
DENV-2	6	B	5.75587
DENV-2	6	C	6.30103
DENV-2	7	A	6.17609
DENV-2	7	B	6.11394
DENV-2	7	C	6.36173
DENV-2	8	A	5.14613
DENV-2	8	B	4.90309
DENV-2	8	C	5.43136
DENV-4	0	A	1
DENV-4	0	B	below level of detection
DENV-4	0	C	below level of detection
DENV-4	1	A	2.04139
DENV-4	1	B	2.07918
DENV-4	1	C	2.20412
DENV-4	2	A	3.07918
DENV-4	2	B	3.27875
DENV-4	2	C	3.4624
DENV-4	3	A	4.32222
DENV-4	3	B	4.23045
DENV-4	3	C	4.32222
DENV-4	4	A	4.8451
DENV-4	4	B	5.04139
DENV-4	4	C	5.17609
DENV-4	5	A	5.59106
DENV-4	5	B	5.61278
DENV-4	5	C	5.6721
DENV-4	6	A	6.59106
DENV-4	6	B	6.23045
DENV-4	6	C	6.70757
DENV-4	7	A	7.04139
DENV-4	7	B	7
DENV-4	7	C	7.4624
DENV-4	8	A	7.44716
DENV-4	8	B	7.25527
DENV-4	8	C	7.68124
MODV	0	A	below level of detection
MODV	0	B	below level of detection
MODV	0	C	below level of detection
MODV	1	A	3.76343
MODV	1	B	3.72428
MODV	1	C	3.72428
MODV	2	A	5.17609
MODV	2	B	5.30103
MODV	2	C	5.23045
MODV	3	A	6.17609
MODV	3	B	6.11394
MODV	3	C	6.25527
MODV	4	A	6.53148
MODV	4	B	6.69897
MODV	4	C	6.5682
MODV	5	A	6.73239
MODV	5	B	6.6721
MODV	5	C	6.73239
MODV	6	A	6.77815
MODV	6	B	6.65321
MODV	6	C	6.716
MODV	7	A	7.25527
MODV	7	B	7.07918
MODV	7	C	6.80618
MODV	8	A	7
MODV	8	B	7.32222
MODV	8	C	7.17609
LGTV	0	A	below level of detection
LGTV	0	B	below level of detection
LGTV	0	C	below level of detection
LGTV	1	A	4.8451
LGTV	1	B	4.74819
LGTV	1	C	4.6902
LGTV	2	A	5.92428
LGTV	2	B	6.06819
LGTV	2	C	5.9345
LGTV	3	A	7.25527
LGTV	3	B	7.30103
LGTV	3	C	7.50515
LGTV	4	A	6.85733
LGTV	4	B	6.81291
LGTV	4	C	7.04532
LGTV	5	A	5.99123
LGTV	5	B	5.82607
LGTV	5	C	5.79239
LGTV	6	A	6.53148
LGTV	6	B	6.50515
LGTV	6	C	6.81954
LGTV	7	A	7.07918
LGTV	7	B	7.32222
LGTV	7	C	7.57978
LGTV	8	A	7.59106
LGTV	8	B	7.50515
LGTV	8	C	7.44716

## Sheet: EC50
Drug	MOI	Concentration_uM	Replicate	ZIKV_Titer_logpfu	DENV1_Titer_logpfu	DENV2_Titer_logpfu	DENV4_Titer_logpfu	LGTV_Titer_logpfu	MODV_Titer_logpfu
Ciprofloxain	0.2	150	A	2.53959	Not Determined	Not Determined	Not Determined	Not Determined	Not Determined
Ciprofloxain	0.2	150	B	2.69011	Not Determined	Not Determined	Not Determined	Not Determined	Not Determined
Ciprofloxain	0.2	150	C	2.95154	Not Determined	Not Determined	Not Determined	Not Determined	Not Determined
Ciprofloxain	0.2	75	A	4.27815	Not Determined	Not Determined	Not Determined	Not Determined	Not Determined
Ciprofloxain	0.2	75	B	4.57963	Not Determined	Not Determined	Not Determined	Not Determined	Not Determined
Ciprofloxain	0.2	75	C	4.41689	Not Determined	Not Determined	Not Determined	Not Determined	Not Determined
Ciprofloxain	0.2	37.5	A	5.75594	Not Determined	Not Determined	Not Determined	Not Determined	Not Determined
Ciprofloxain	0.2	37.5	B	5.67121	Not Determined	Not Determined	Not Determined	Not Determined	Not Determined
Ciprofloxain	0.2	37.5	C	5.6882	Not Determined	Not Determined	Not Determined	Not Determined	Not Determined
Ciprofloxain	0.2	18.75	A	6.30049	Not Determined	Not Determined	Not Determined	Not Determined	Not Determined
Ciprofloxain	0.2	18.75	B	6.11394	Not Determined	Not Determined	Not Determined	Not Determined	Not Determined
Ciprofloxain	0.2	18.75	C	6.38835	Not Determined	Not Determined	Not Determined	Not Determined	Not Determined
Ciprofloxain	0.2	9.375	A	6.58513	Not Determined	Not Determined	Not Determined	Not Determined	Not Determined
Ciprofloxain	0.2	9.375	B	6.28875	Not Determined	Not Determined	Not Determined	Not Determined	Not Determined
Ciprofloxain	0.2	9.375	C	6.31059	Not Determined	Not Determined	Not Determined	Not Determined	Not Determined
Ciprofloxain	0.2	4.6875	A	6.67551	Not Determined	Not Determined	Not Determined	Not Determined	Not Determined
Ciprofloxain	0.2	4.6875	B	6.58395	Not Determined	Not Determined	Not Determined	Not Determined	Not Determined
Ciprofloxain	0.2	4.6875	C	6.54247	Not Determined	Not Determined	Not Determined	Not Determined	Not Determined
Ciprofloxain	0.2	0	A	6.63051	Not Determined	Not Determined	Not Determined	Not Determined	Not Determined
Ciprofloxain	0.2	0	B	6.55563	Not Determined	Not Determined	Not Determined	Not Determined	Not Determined
Ciprofloxain	0.2	0	C	6.58454	Not Determined	Not Determined	Not Determined	Not Determined	Not Determined
Difloxacin	0.2	150	A	4.12276	Not Determined	Not Determined	Not Determined	Not Determined	Not Determined
Difloxacin	0.2	150	B	3.92867	Not Determined	Not Determined	Not Determined	Not Determined	Not Determined
Difloxacin	0.2	150	C	3.69011	Not Determined	Not Determined	Not Determined	Not Determined	Not Determined
Difloxacin	0.2	75	A	4.60206	Not Determined	Not Determined	Not Determined	Not Determined	Not Determined
Difloxacin	0.2	75	B	4.15051	Not Determined	Not Determined	Not Determined	Not Determined	Not Determined
Difloxacin	0.2	75	C	4.38908	Not Determined	Not Determined	Not Determined	Not Determined	Not Determined
Difloxacin	0.2	37.5	A	5.45154	Not Determined	Not Determined	Not Determined	Not Determined	Not Determined
Difloxacin	0.2	37.5	B	5	Not Determined	Not Determined	Not Determined	Not Determined	Not Determined
Difloxacin	0.2	37.5	C	5	Not Determined	Not Determined	Not Determined	Not Determined	Not Determined
Difloxacin	0.2	18.75	A	5.73856	Not Determined	Not Determined	Not Determined	Not Determined	Not Determined
Difloxacin	0.2	18.75	B	5.53959	Not Determined	Not Determined	Not Determined	Not Determined	Not Determined
Difloxacin	0.2	18.75	C	5.23856	Not Determined	Not Determined	Not Determined	Not Determined	Not Determined
Difloxacin	0.2	9.375	A	6.53959	Not Determined	Not Determined	Not Determined	Not Determined	Not Determined
Difloxacin	0.2	9.375	B	6.15051	Not Determined	Not Determined	Not Determined	Not Determined	Not Determined
Difloxacin	0.2	9.375	C	6	Not Determined	Not Determined	Not Determined	Not Determined	Not Determined
Difloxacin	0.2	4.6875	A	6.45154	Not Determined	Not Determined	Not Determined	Not Determined	Not Determined
Difloxacin	0.2	4.6875	B	6.62764	Not Determined	Not Determined	Not Determined	Not Determined	Not Determined
Difloxacin	0.2	4.6875	C	6.66111	Not Determined	Not Determined	Not Determined	Not Determined	Not Determined
Difloxacin	0.2	0	A	6.84062	Not Determined	Not Determined	Not Determined	Not Determined	Not Determined
Difloxacin	0.2	0	B	6.69897	Not Determined	Not Determined	Not Determined	Not Determined	Not Determined
Difloxacin	0.2	0	C	6.53959	Not Determined	Not Determined	Not Determined	Not Determined	Not Determined
Enoxacin	0.2	150	A	3.37679	Not Determined	Not Determined	Not Determined	Not Determined	Not Determined
Enoxacin	0.2	150	B	3.85628	Not Determined	Not Determined	Not Determined	Not Determined	Not Determined
Enoxacin	0.2	150	C	3.61227	Not Determined	Not Determined	Not Determined	Not Determined	Not Determined
Enoxacin	0.2	75	A	4.35506	Not Determined	Not Determined	Not Determined	Not Determined	Not Determined
Enoxacin	0.2	75	B	4.45585	Not Determined	Not Determined	Not Determined	Not Determined	Not Determined
Enoxacin	0.2	75	C	4.33091	Not Determined	Not Determined	Not Determined	Not Determined	Not Determined
Enoxacin	0.2	37.5	A	4.46976	Not Determined	Not Determined	Not Determined	Not Determined	Not Determined
Enoxacin	0.2	37.5	B	4.59712	Not Determined	Not Determined	Not Determined	Not Determined	Not Determined
Enoxacin	0.2	37.5	C	4.59049	Not Determined	Not Determined	Not Determined	Not Determined	Not Determined
Enoxacin	0.2	18.75	A	5.34197	Not Determined	Not Determined	Not Determined	Not Determined	Not Determined
Enoxacin	0.2	18.75	B	5.25527	Not Determined	Not Determined	Not Determined	Not Determined	Not Determined
Enoxacin	0.2	18.75	C	5.29609	Not Determined	Not Determined	Not Determined	Not Determined	Not Determined
Enoxacin	0.2	9.375	A	6.11265	Not Determined	Not Determined	Not Determined	Not Determined	Not Determined
Enoxacin	0.2	9.375	B	6.12764	Not Determined	Not Determined	Not Determined	Not Determined	Not Determined
Enoxacin	0.2	9.375	C	5.89967	Not Determined	Not Determined	Not Determined	Not Determined	Not Determined
Enoxacin	0.2	4.6875	A	6.52383	Not Determined	Not Determined	Not Determined	Not Determined	Not Determined
Enoxacin	0.2	4.6875	B	6.51831	Not Determined	Not Determined	Not Determined	Not Determined	Not Determined
Enoxacin	0.2	4.6875	C	6.46214	Not Determined	Not Determined	Not Determined	Not Determined	Not Determined
Enoxacin	0.2	0	A	6.54671	Not Determined	Not Determined	Not Determined	Not Determined	Not Determined
Enoxacin	0.2	0	B	6.81162	Not Determined	Not Determined	Not Determined	Not Determined	Not Determined
Enoxacin	0.2	0	C	6.55563	Not Determined	Not Determined	Not Determined	Not Determined	Not Determined
Ciprofloxain	1	150	A	3.45	2.15	3.36	2.72	4.9	5.93
Ciprofloxain	1	150	B	3.07	2.58	3.18	2.4	4.32	5.76
Ciprofloxain	1	150	C	3.43	2.51	3	2.65	4.34	5.72
Ciprofloxain	1	75	A	3.67	2.08	1	1	3.23	5.61
Ciprofloxain	1	75	B	4.05	2.08	1.78	1.3	2.48	5.64
Ciprofloxain	1	75	C	4.09	1.48	1	1.3	2.56	5.71
Ciprofloxain	1	37.5	A	5.24	1.57403	1.95	2.32	2.56	5.8
Ciprofloxain	1	37.5	B	5.19	3.28	1.85	1.95	2.72	5.91
Ciprofloxain	1	37.5	C	5.2	3.2	2	1.3	2.58	5.85
Ciprofloxain	1	18.75	A	5.72	4.6	3.78	4.61	3.63	6
Ciprofloxain	1	18.75	B	5.57	4.38	2.36	4.7	3.2	6
Ciprofloxain	1	18.75	C	5.61	4.56	2.23	4.64	3.28	5.81
Ciprofloxain	1	9.375	A	6.15	4.8	4.2	5.97	4.69	5.88
Ciprofloxain	1	9.375	B	6.1	4.78	2.7	5.89	4.2	6.3
Ciprofloxain	1	9.375	C	5.9	4.68	3	5.85	4.08	6.08
Ciprofloxain	1	4.6875	A	6.2	5.4	5.95	6.61	5.36	6.34
Ciprofloxain	1	4.6875	B	6.35	5.51	5	6.71	4.15	6.02
Ciprofloxain	1	4.6875	C	6.16	5.43	4.38	6.64	5.46	6.09
Ciprofloxain	1	0	A	6.39	5.15	4.51	7.08	5.76	6.54
Ciprofloxain	1	0	B	6.33	5.49	4	7	5.61	6.34
Ciprofloxain	1	0	C	6.31	5.57	5.4	7.26	5.94	6.11
Difloxacin	1	150	A	3.56	1.95	1.6	1	3.2	5.66
Difloxacin	1	150	B	3.67	2.26	1	2	3.46	5.72
Difloxacin	1	150	C	3.53	2.34	1	1.48	3.54	5.64
Difloxacin	1	75	A	3.72	2.49	1	1	2.95	5.89
Difloxacin	1	75	B	3.63	1	1	1	2.4	5.8
Difloxacin	1	75	C	3.59	1.6	1.3	1	2.48	5.82
Difloxacin	1	37.5	A	4.24	1	1	1	2.38	5.84
Difloxacin	1	37.5	B	4.39	1.3	1	1	2.57	6
Difloxacin	1	37.5	C	4.37	1.6	1	1.3	2.58	5.96
Difloxacin	1	18.75	A	5.15	2.48	1.6	1	2.75	5.85
Difloxacin	1	18.75	B	5.3	2.18	1.48	1	2.68	5.86
Difloxacin	1	18.75	C	5.27	2.08	1.48	1.78	2.9	5.88
Difloxacin	1	9.375	A	5.64	4.15	2	5.2	4.51	5.95
Difloxacin	1	9.375	B	5.62	4.15	2.3	4.18	4.3	5.74
Difloxacin	1	9.375	C	5.54	4	1	4.62	4.49	5.99
Difloxacin	1	4.6875	A	5.71	5.43	3.58	6.69	6.05	6.23
Difloxacin	1	4.6875	B	6.08	5.28	3.78	6.73	4.97	6.08
Difloxacin	1	4.6875	C	6.18	5.26	3.26	6.51	5.02	5.92
Difloxacin	1	0	A	6.35	5.45	4.51	6.71	6.4	5.86
Difloxacin	1	0	B	6.16	5.41	4.54	6.67	6.2	6
Difloxacin	1	0	C	6.22	5.58	5.28	6.89	6.34	6
Enoxacin	1	150	A	3.79	1.3	3.41	1.6	4.68	5.36
Enoxacin	1	150	B	3.62	1.3	3.41	1	4.03	5.6
Enoxacin	1	150	C	3.62	1	3.6	1.3	4	5.56
Enoxacin	1	75	A	4.18	1	1	1	2.11	5.41
Enoxacin	1	75	B	3.61	1	1	1	2.08	5.46
Enoxacin	1	75	C	3.55	1	1	1	2.26	5.08
Enoxacin	1	37.5	A	4.35	1	1	1	2.11	5.34
Enoxacin	1	37.5	B	4.16	1.3	1	1	2.41	5.3
Enoxacin	1	37.5	C	4.15	1	1	1	2.15	5.46
Enoxacin	1	18.75	A	5.06	1	1	1	2.15	5.75
Enoxacin	1	18.75	B	4.93	1	1	1	2.04	5.81
Enoxacin	1	18.75	C	4.95	1	1	1	1.95	5.66
Enoxacin	1	9.375	A	5.62	2.63	1.6	2.7	3.08	5.64
Enoxacin	1	9.375	B	5.61	2.18	2	2.46	2.85	5.67
Enoxacin	1	9.375	C	5.6	1.48	1.6	3.08	2.95	5.78
Enoxacin	1	4.6875	A	5.8	4.46	3	6.28	4.43	5.95
Enoxacin	1	4.6875	B	6.11	4.49	3.36	5.66	4.23	5.84
Enoxacin	1	4.6875	C	6.12	4.41	3.38	5.78	3.89	6.03
Enoxacin	1	0	A	6.45	5.45	4.54	6.73	6.03	6
Enoxacin	1	0	B	6.46	5.51	5.18	6.56	5.89	5.98
Enoxacin	1	0	C	6.32	5.49	5	6.63	6.85	5.93

## Sheet: CC50
Drug	Concentration	Proportion_viable_cells
Ciprofloxain	0	1.0803
Ciprofloxain	0	0.980473
Ciprofloxain	0	0.990278
Ciprofloxain	7.8125	0.858622
Ciprofloxain	7.8125	0.95219
Ciprofloxain	7.8125	0.970861
Ciprofloxain	15.625	0.905742
Ciprofloxain	15.625	0.919763
Ciprofloxain	15.625	0.95219
Ciprofloxain	31.25	0.922619
Ciprofloxain	31.25	0.873775
Ciprofloxain	31.25	0.897533
Ciprofloxain	62.5	0.834504
Ciprofloxain	62.5	0.856148
Ciprofloxain	62.5	0.846391
Ciprofloxain	125	0.841596
Ciprofloxain	125	0.851242
Ciprofloxain	125	0.861111
Ciprofloxain	250	0.69412
Ciprofloxain	250	0.707341
Ciprofloxain	250	0.69412
Ciprofloxain	500	0.542123
Ciprofloxain	500	0.550154
Ciprofloxain	500	0.595357
Ciprofloxain	1000	0.449445
Ciprofloxain	1000	0.446742
Ciprofloxain	1000	0.431807
Enoxaicn	0	1.08935
Enoxaicn	0	1.10192
Enoxaicn	0	0.981164
Enoxaicn	7.8125	0.906646
Enoxaicn	7.8125	0.906646
Enoxaicn	7.8125	0.981164
Enoxaicn	15.625	0.915336
Enoxaicn	15.625	0.870821
Enoxaicn	15.625	0.757937
Enoxaicn	31.25	0.757937
Enoxaicn	31.25	0.809322
Enoxaicn	31.25	0.840176
Enoxaicn	62.5	0.823276
Enoxaicn	62.5	0.842647
Enoxaicn	62.5	0.770161
Enoxaicn	125	0.755937
Enoxaicn	125	0.787088
Enoxaicn	125	0.789256
Enoxaicn	250	0.64094
Enoxaicn	250	0.675708
Enoxaicn	250	0.642377
Enoxaicn	500	0.452607
Enoxaicn	500	0.4584
Enoxaicn	500	0.459135
Enoxaicn	1000	0.388738
Enoxaicn	1000	0.43018
Enoxaicn	1000	0.403521
Difloxacin	0	1.03259
Difloxacin	0	1.11045
Difloxacin	0	1.03642
Difloxacin	7.8125	0.958333
Difloxacin	7.8125	0.945383
Difloxacin	7.8125	0.9422
Difloxacin	15.625	0.926601
Difloxacin	15.625	0.971644
Difloxacin	15.625	0.945383
Difloxacin	31.25	0.891189
Difloxacin	31.25	0.90561
Difloxacin	31.25	0.88836
Difloxacin	62.5	0.808767
Difloxacin	62.5	0.899786
Difloxacin	62.5	0.84034
Difloxacin	125	0.858384
Difloxacin	125	0.823039
Difloxacin	125	0.832837
Difloxacin	250	0.797246
Difloxacin	250	0.866357
Difloxacin	250	0.84798
Difloxacin	500	0.75224
Difloxacin	500	0.75224
Difloxacin	500	0.72684
Difloxacin	1000	0.499702
Difloxacin	1000	0.493533
Difloxacin	1000	0.49704
	7.8125

## Sheet: Time-of-Addition
Drug	Time	Replicate	MOI	Concentration	Percent_Change
Difloxacin	-2	A	0.2	35.9	81.5858
Difloxacin	-2	B	0.2	35.9	76.3873
Difloxacin	-2	C	0.2	35.9	82.1139
Difloxacin	0	A	0.2	35.9	68.9526
Difloxacin	0	B	0.2	35.9	77.789
Difloxacin	0	C	0.2	35.9	101.85
Difloxacin	2	A	0.2	35.9	62.37
Difloxacin	2	B	0.2	35.9	65.7437
Difloxacin	2	C	0.2	35.9	59.1693
Difloxacin	4	A	0.2	35.9	92.5096
Difloxacin	4	B	0.2	35.9	52.595
Difloxacin	4	C	0.2	35.9	99.9218
Difloxacin	6	A	0.2	35.9	73.7971
Difloxacin	6	B	0.2	35.9	57.6899
Difloxacin	6	C	0.2	35.9	60.2551
Difloxacin	8	A	0.2	35.9	72.0186
Difloxacin	8	B	0.2	35.9	62.37
Difloxacin	8	C	0.2	35.9	55.7854
Difloxacin	12	A	0.2	35.9	57.6899
Difloxacin	12	B	0.2	35.9	72.3181
Difloxacin	12	C	0.2	35.9	77.789
Difloxacin	18	A	0.2	35.9	69.5766
Difloxacin	18	B	0.2	35.9	75.5338
Difloxacin	18	C	0.2	35.9	75.5338
Media	Media	A	0.2	35.9	100
Media	Media	B	0.2	35.9	100
Media	Media	C	0.2	35.9	100
Difloxacin	-2	A	1	25.4	105.432
Difloxacin	-2	B	1	25.4	77.6662
Difloxacin	-2	C	1	25.4	117.34
Difloxacin	0	A	1	25.4	106.29
Difloxacin	0	B	1	25.4	123.701
Difloxacin	0	C	1	25.4	90.7249
Difloxacin	2	A	1	25.4	96.751
Difloxacin	2	B	1	25.4	112.737
Difloxacin	2	C	1	25.4	97.1672
Difloxacin	4	A	1	25.4	83.7888
Difloxacin	4	B	1	25.4	87.3258
Difloxacin	4	C	1	25.4	82.8202
Difloxacin	6	A	1	25.4	79.7172
Difloxacin	6	B	1	25.4	110.203
Difloxacin	6	C	1	25.4	98.2511
Difloxacin	8	A	1	25.4	109.561
Difloxacin	8	B	1	25.4	86.9786
Difloxacin	8	C	1	25.4	88.9282
Difloxacin	12	A	1	25.4	95.8081
Difloxacin	12	B	1	25.4	126.881
Difloxacin	12	C	1	25.4	102.914
Difloxacin	18	A	1	25.4	138.147
Difloxacin	18	B	1	25.4	97.6332
Difloxacin	18	C	1	25.4	103.208
Media	Media	A	1	25.4	100
Media	Media	B	1	25.4	100
Media	Media	C	1	25.4	100
Difloxacin	-2	A	1	50	66.7815
Difloxacin	-2	B	1	50	70.1649
Difloxacin	-2	C	1	50	83.8303
Difloxacin	0	A	1	50	69.751
Difloxacin	0	B	1	50	53.4541
Difloxacin	0	C	1	50	66.6802
Difloxacin	2	A	1	50	53.128
Difloxacin	2	B	1	50	43.7629
Difloxacin	2	C	1	50	67.2999
Difloxacin	4	A	1	50	61.7339
Difloxacin	4	B	1	50	58.852
Difloxacin	4	C	1	50	50.4821
Difloxacin	6	A	1	50	50.6729
Difloxacin	6	B	1	50	53.0371
Difloxacin	6	C	1	50	54.9501
Difloxacin	8	A	1	50	52.8
Difloxacin	8	B	1	50	64.5769
Difloxacin	8	C	1	50	67.8569
Difloxacin	12	A	1	50	95.1764
Difloxacin	12	B	1	50	86.0352
Difloxacin	12	C	1	50	91.6947
Difloxacin	18	A	1	50	84.7465
Difloxacin	18	B	1	50	95.7124
Difloxacin	18	C	1	50	72.6789
Media	Media	A	1	50	100
Media	Media	B	1	50	100
Media	Media	C	1	50	100
Ciprofloxacin	-2	A	0.2	116.1	90.2234
Ciprofloxacin	-2	B	0.2	116.1	106.003
Ciprofloxacin	-2	C	0.2	116.1	88.1696
Ciprofloxacin	0	A	0.2	116.1	50.7363
Ciprofloxacin	0	B	0.2	116.1	8.04117
Ciprofloxacin	0	C	0.2	116.1	94.4755
Ciprofloxacin	2	A	0.2	116.1	1.84212
Ciprofloxacin	2	B	0.2	116.1	2.91957
Ciprofloxacin	2	C	0.2	116.1	1.84212
Ciprofloxacin	4	A	0.2	116.1	2.60207
Ciprofloxacin	4	B	0.2	116.1	2.0669
Ciprofloxacin	4	C	0.2	116.1	0.065361
Ciprofloxacin	6	A	0.2	116.1	2.60207
Ciprofloxacin	6	B	0.2	116.1	2.54284
Ciprofloxacin	6	C	0.2	116.1	2.26631
Ciprofloxacin	8	A	0.2	116.1	3.4302
Ciprofloxacin	8	B	0.2	116.1	2.0669
Ciprofloxacin	8	C	0.2	116.1	1.30412
Ciprofloxacin	12	A	0.2	116.1	39.3839
Ciprofloxacin	12	B	0.2	116.1	44.1895
Ciprofloxacin	12	C	0.2	116.1	11.3584
Ciprofloxacin	18	A	0.2	116.1	84.2013
Ciprofloxacin	18	B	0.2	116.1	48.4528
Ciprofloxacin	18	C	0.2	116.1	98.928
Media	Media	A	0.2	116.1	100
Media	Media	B	0.2	116.1	100
Media	Media	C	0.2	116.1	100
Ciprofloxacin	-2	A	1	56.8	68.8883
Ciprofloxacin	-2	B	1	56.8	72.9045
Ciprofloxacin	-2	C	1	56.8	50.3089
Ciprofloxacin	0	A	1	56.8	43.0207
Ciprofloxacin	0	B	1	56.8	57.4987
Ciprofloxacin	0	C	1	56.8	79.4458
Ciprofloxacin	2	A	1	56.8	16.9862
Ciprofloxacin	2	B	1	56.8	14.2295
Ciprofloxacin	2	C	1	56.8	12.3038
Ciprofloxacin	4	A	1	56.8	26.4301
Ciprofloxacin	4	B	1	56.8	15.8892
Ciprofloxacin	4	C	1	56.8	13.3224
Ciprofloxacin	6	A	1	56.8	33.2762
Ciprofloxacin	6	B	1	56.8	23.8636
Ciprofloxacin	6	C	1	56.8	25.1544
Ciprofloxacin	8	A	1	56.8	43.5688
Ciprofloxacin	8	B	1	56.8	65.5947
Ciprofloxacin	8	C	1	56.8	61.6155
Ciprofloxacin	12	A	1	56.8	123.038
Ciprofloxacin	12	B	1	56.8	116.907
Ciprofloxacin	12	C	1	56.8	111.292
Ciprofloxacin	18	A	1	56.8	104.927
Ciprofloxacin	18	B	1	56.8	85.3028
Ciprofloxacin	18	C	1	56.8	105.229
Media	Media	A	1	56.8	92.4233
Media	Media	B	1	56.8	103.102
Media	Media	C	1	56.8	104.474
Ciprofloxacin	-2	A	1	25	80.012
Ciprofloxacin	-2	B	1	25	62.1091
Ciprofloxacin	-2	C	1	25	68.1012
Ciprofloxacin	0	A	1	25	74.6715
Ciprofloxacin	0	B	1	25	74.6715
Ciprofloxacin	0	C	1	25	80.012
Ciprofloxacin	2	A	1	25	62.1091
Ciprofloxacin	2	B	1	25	55.3548
Ciprofloxacin	2	C	1	25	56.6441
Ciprofloxacin	4	A	1	25	59.3137
Ciprofloxacin	4	B	1	25	51.6601
Ciprofloxacin	4	C	1	25	60.6953
Ciprofloxacin	6	A	1	25	60.6953
Ciprofloxacin	6	B	1	25	59.3137
Ciprofloxacin	6	C	1	25	66.5511
Ciprofloxacin	8	A	1	25	62.1091
Ciprofloxacin	8	B	1	25	57.9635
Ciprofloxacin	8	C	1	25	59.3137
Ciprofloxacin	12	A	1	25	81.8757
Ciprofloxacin	12	B	1	25	96.1955
Ciprofloxacin	12	C	1	25	66.5511
Ciprofloxacin	18	A	1	25	91.866
Ciprofloxacin	18	B	1	25	83.7828
Ciprofloxacin	18	C	1	25	72.9718
Media	Media	A	1	25	100
Media	Media	B	1	25	100
Media	Media	C	1	25	100
Enoxacin	-2	A	0.2	24.4	114.329
Enoxacin	-2	B	0.2	24.4	90.8145
Enoxacin	-2	C	0.2	24.4	79.0961
Enoxacin	0	A	0.2	24.4	75.5362
Enoxacin	0	B	0.2	24.4	101.896
Enoxacin	0	C	0.2	24.4	92.9298
Enoxacin	2	A	0.2	24.4	43.4666
Enoxacin	2	B	0.2	24.4	53.4755
Enoxacin	2	C	0.2	24.4	72.1365
Enoxacin	4	A	0.2	24.4	92.9298
Enoxacin	4	B	0.2	24.4	33.7408
Enoxacin	4	C	0.2	24.4	36.1539
Enoxacin	6	A	0.2	24.4	64.2917
Enoxacin	6	B	0.2	24.4	75.5362
Enoxacin	6	C	0.2	24.4	30.772
Enoxacin	8	A	0.2	24.4	60.0005
Enoxacin	8	B	0.2	24.4	92.9298
Enoxacin	8	C	0.2	24.4	73.8168
Enoxacin	12	A	0.2	24.4	77.2957
Enoxacin	12	B	0.2	24.4	97.3095
Enoxacin	12	C	0.2	24.4	119.717
Enoxacin	18	A	0.2	24.4	131.267
Enoxacin	18	B	0.2	24.4	150.715
Enoxacin	18	C	0.2	24.4	104.269
Enoxacin	Media	A	0.2	24.4	100
Enoxacin	Media	B	0.2	24.4	100
Enoxacin	Media	C	0.2	24.4	100
Enoxacin	-2	A	1	18.1	83.132
Enoxacin	-2	B	1	18.1	112.142
Enoxacin	-2	C	1	18.1	104.657
Enoxacin	0	A	1	18.1	137.965
Enoxacin	0	B	1	18.1	102.275
Enoxacin	0	C	1	18.1	107.095
Enoxacin	2	A	1	18.1	79.3904
Enoxacin	2	B	1	18.1	72.4049
Enoxacin	2	C	1	18.1	104.657
Enoxacin	4	A	1	18.1	57.5133
Enoxacin	4	B	1	18.1	81.2396
Enoxacin	4	C	1	18.1	102.275
Enoxacin	6	A	1	18.1	83.132
Enoxacin	6	B	1	18.1	56.2041
Enoxacin	6	C	1	18.1	87.0498
Enoxacin	8	A	1	18.1	102.275
Enoxacin	8	B	1	18.1	85.0683
Enoxacin	8	C	1	18.1	99.9466
Enoxacin	12	A	1	18.1	91.1524
Enoxacin	12	B	1	18.1	93.2756
Enoxacin	12	C	1	18.1	97.6715
Enoxacin	18	A	1	18.1	125.825
Enoxacin	18	B	1	18.1	102.275
Enoxacin	18	C	1	18.1	125.825
Enoxacin	Media	A	1	18.1	100
Enoxacin	Media	B	1	18.1	100
Enoxacin	Media	C	1	18.1	100

## Sheet: Mouse
Mouse_ID	Experiment	Gender	ZIKV	Treatment	Concentration	PC_Weight_day0	PC_Weight_day1	PC_Weight_day2	PC_Weight_day3	PC_Weight_day4	PC_Weight_day5	PC_Weight_day6	Serum_titer	Brain_titer	Liver_titer	Testes_titer
1	1	Female	Yes	Enoxacin	10mg/kg	100	92.297	86.9926	85.286	88.2841	89.5295	87.869	4.75587	4.24058	Not Determined	NA
2	1	Female	Yes	Enoxacin	10mg/kg	100	97.2911	95.5005	92.9752	94.8118	93.3884	86.7309	6	4.44195	Not Determined	NA
3	1	Female	Yes	Enoxacin	10mg/kg	100	102.953	96.0205	94.2234	96.0847	97.6893	88.2542	6.04139	5.13921	Not Determined	NA
4	1	Male	Yes	Enoxacin	10mg/kg	100	96.9352	95.65	95.7983	94.3154	93.5739	84.3796	5.36173	6.59096	Not Determined	5.39794
5	1	Male	Yes	Enoxacin	10mg/kg	100	102.317	95.5668	95.7179	93.7531	92.2418	80.7557	5.4624	5.38702	Not Determined	5.69519
6	1	Male	Yes	Enoxacin	10mg/kg	100	93.9359	88.9213	84.0816	81.8659	78.8338	70.8455	6.07918	5.65218	Not Determined	5.16481
7	1	Male	Yes	Enoxacin	10mg/kg	100	96.2238	90.1632	86.5734	87.1329	82.6107	76.3636	5.64345	4.73075	Not Determined	5.14671
8	1	Female	Yes	Diluent	0	100	95.8046	96.4308	98.3093	99.5617	95.1785	88.2905	5.47712	4.61306	Not Determined	NA
9	1	Female	Yes	Diluent	0	100	94.1823	94.3762	91.2734	92.1784	87.1364	79.1855	6.27875	6.27211	Not Determined	NA
10	1	Female	Yes	Diluent	0	100	95.4265	90.0494	84.9815	86.0939	79.0482	71.9407	6.30103	6.72584	Not Determined	NA
11	1	Female	Yes	Diluent	0	100	93.1844	89.7765	88.0447	88.6034	86.3687	79.162	5.72428	4.77402	Not Determined	NA
12	1	Male	Yes	Diluent	0	100	98.0356	89.1275	87.8026	85.7469	86.2037	78.1635	5.77085	5.46903	Not Determined	5.96747
13	1	Male	Yes	Diluent	0	100	101.324	94.8039	93.4804	93.3824	92.8922	82.7451	6.11394	4.58253	Not Determined	7.09474
14	1	Male	Yes	Diluent	0	100	95.9725	91.1213	89.4279	89.016	89.9314	80.6865	6.04139	4.77859	Not Determined	5.5889
15	1	Male	No	Enoxacin	15mg/kg	100	92.7694	91.5871	86.4939	84.7203	82.4466	82.9923	NA	NA	Not Determined	NA
16	1	Male	No	Enoxacin	15mg/kg	100	92.1882	90.2238	87.7113	87.757	89.0361	90.9091	NA	NA	Not Determined	NA
17	1	Male	No	Enoxacin	15mg/kg	100	94.6122	91.5002	87.3665	88.5741	87.2271	86.7627	NA	NA	Not Determined	NA
18	1	Female	No	Enoxacin	15mg/kg	100	91.5825	90.7648	90.4762	89.7547	88.2155	87.975	NA	NA	Not Determined	NA
19	1	Female	No	Enoxacin	15mg/kg	100	97.8559	94.5205	92.6742	94.1632	94.2228	96.2478	NA	NA	Not Determined	NA
20	1	Male	No	Enoxacin	15mg/kg	100	93.9324	90.5975	86.0584	86.6142	85.9657	88.4669	NA	NA	Not Determined	NA
21	1	Male	Yes	Enoxacin	15mg/kg	100	92.81	86.59	87.65	90.37	91.66	78.76	6.17609	5.57657	Not Determined	5.73604
22	1	Male	Yes	Enoxacin	15mg/kg	100	90.48	84.5	86.3	88	89.02	76.29	6.11394	5.48324	Not Determined	5.30776
23	1	Male	Yes	Enoxacin	15mg/kg	100	103.33	99.22	94.77	99.35	95.62	87.39	6.49136	6.54649	Not Determined	5.7485
24	1	Male	Yes	Enoxacin	15mg/kg	100	101.51	97.61	96.98	98.99	93.03	82.98	6.50515	7.14046	Not Determined	6.09011
25	1	Male	Yes	Enoxacin	15mg/kg	100	107.35	104.02	102.02	101.8	97.41	88.98	6.51851	6.45933	Not Determined	5.24712
26	1	Male	Yes	Enoxacin	15mg/kg	100	101	99.21	93.07	94	89	83	5.74819	6.9603	Not Determined	5.90336
27	1	Female	No	Enoxacin	15mg/kg	100	92.12	89.98	85.71	85.61	83.88	85.97	NA	NA	Not Determined	NA
28	1	Female	No	Enoxacin	15mg/kg	100	95.04	92.69	88.47	89.67	89.41	89.72	NA	NA	Not Determined	NA
29	1	Female	No	Enoxacin	15mg/kg	100	96.25	93.61	89.6	89.86	87.92	88.98	NA	NA	Not Determined	NA
30	1	Male	No	Enoxacin	15mg/kg	100	89.69	87.54	83.14	83.14	82.79	81.37	NA	NA	Not Determined	NA
31	1	Male	No	Enoxacin	15mg/kg	100	98.49	92.2	88.54	88.09	88.91	90.6	NA	NA	Not Determined	NA
1	2	Female	Yes	Enoxacin	15mg/kg	100	95.7314	87.8771	87.5356	87.3079	87.251	89.0723	3.36173	3.57949	2.78068	NA
2	2	Female	Yes	Enoxacin	15mg/kg	100	96.802	94.2132	90.0508	89.3401	86.2437	89.8985	2.30103	3.14533	2.40121	NA
3	2	Female	Yes	Enoxacin	15mg/kg	100	99.8686	94.0867	93.8239	93.6268	94.021	94.8095	3.6902	4.77568	2.4325	NA
4	2	Male	Yes	Enoxacin	15mg/kg	100	96.4467	97.6142	96.2437	94.9746	85.2792	92.4873	3.50515	4.42677	3.36923	4.93695
5	2	Male	Yes	Enoxacin	15mg/kg	100	95.2736	94.5274	91.3433	84.4776	82.1891	83.3831	3.17609	4.99008	3.57995	4.97288
6	2	Male	Yes	Enoxacin	15mg/kg	100	97.1888	95.3815	94.6787	96.1847	94.9297	94.2771	2.47712	4.66299	3.46739	4.99727
7	2	Female	Yes	Diluent	0	100	92.161	92.214	90.4131	89.1949	85.6462	87.6059	3.25527	4.90798	2.35576	NA
8	2	Female	Yes	Diluent	0	100	92.9022	97.6866	99.2114	95.0053	90.9043	89.2219	3	3.92432	2.45395	NA
9	2	Female	Yes	Diluent	0	100	94.734	94.0426	92.0213	90.5851	87.766	90	3.32222	3.39939	2.38174	NA
10	2	Male	Yes	Diluent	0	100	100.807	97.7578	98.296	95.6951	98.565	99.9103	3.23045	3.30436	2.79398	5.42308
11	2	Male	Yes	Diluent	0	100	96.4992	97.7759	94.028	91.7628	91.4745	89.9506	3.11394	3.41454	2.41341	5.18147
12	2	Male	Yes	Diluent	0	100	96.1469	96.9175	94.4243	95.5122	95.7389	96.0109	2.69897	3.14833	3.24374	5.28945
13	2	Male	Yes	Diluent	0	100	93.8879	97.3346	96.6452	95.2206	97.2426	97.2426	2.8451	3.17367	2.55346	5.29134
14	2	Female	No	Enoxacin	15mg/kg	100	95.3905	94.6223	92.0615	91.4853	95.6466	95.3265	NA	NA	NA	NA
15	2	Female	No	Enoxacin	15mg/kg	100	97.9364	95.9844	91.913	88.4551	87.507	84.8299	NA	NA	NA	NA
16	2	Female	No	Enoxacin	15mg/kg	100	95.9244	94.3887	90.4312	87.6551	84.5245	83.225	NA	NA	NA	NA
17	2	Female	No	Enoxacin	15mg/kg	100	98.2866	97.8193	95.1194	93.406	94.1329	89.0447	NA	NA	NA	NA
18	2	Female	No	Enoxacin	15mg/kg	100	97.7604	94.6354	93.8542	93.4896	93.125	92.2917	NA	NA	NA	NA
19	2	Male	No	Enoxacin	15mg/kg	100	97.4096	98.2405	100.147	96.9208	98.6315	98.5337	NA	NA	NA	NA
20	2	Male	No	Enoxacin	15mg/kg	100	93.9419	91.3757	91.9647	90.5764	92.764	90.3239	NA	NA	NA	NA
21	2	Female	No	Diluent	0	100	99.9508	100.787	94.1986	95.0836	95.9685	95.6244	NA	NA	NA	NA
22	2	Female	No	Diluent	0	100	96.6306	96.2094	93.5018	93.8026	94.2238	92.4789	NA	NA	NA	NA
23	2	Female	No	Diluent	0	100	95.3887	99.3412	94.8617	93.8076	92.2266	90.9091	NA	NA	NA	NA
24	2	Male	No	Diluent	0	100	102.356	102.209	101.865	98.5272	100.393	101.375	NA	NA	NA	NA
25	2	Male	No	Diluent	0	100	94.2419	94.6646	95.4569	89.3819	92.8156	89.963	NA	NA	NA	NA
26	2	Male	No	Diluent	0	100	98.5802	96.6398	98.4382	94.7468	95.6933	95.1727	NA	NA	NA	NA

## Sheet: Sertoli 
Day	Cell	MOI	Drug	Titer_logpfu
2	HEK	0.1	0	4.37
2	HEK	0.1	0	4.34
2	HEK	0.1	0	4.33
2	HEK	0.1	4.6875	4.27
2	HEK	0.1	4.6875	4.39
2	HEK	0.1	4.6875	4.09
2	HEK	0.1	9.375	4.33
2	HEK	0.1	9.375	4.15
2	HEK	0.1	9.375	4.18
2	HEK	0.1	18.75	4.51
2	HEK	0.1	18.75	4.23
2	HEK	0.1	18.75	4.15
2	HEK	0.1	37.5	4.31
2	HEK	0.1	37.5	4.29
2	HEK	0.1	37.5	4.21
2	HEK	0.1	75	3.85
2	HEK	0.1	75	3.78
2	HEK	0.1	75	0.7
2	HEK	0.1	150	3.43
2	HEK	0.1	150	3.28
2	HEK	0.1	150	3.36
2	HEK	1	0	5.42
2	HEK	1	0	5.43
2	HEK	1	0	5.45
2	HEK	1	4.6875	5.34
2	HEK	1	4.6875	5.44
2	HEK	1	4.6875	5.28
2	HEK	1	9.375	5.2
2	HEK	1	9.375	5.42
2	HEK	1	9.375	5.38
2	HEK	1	18.75	5.36
2	HEK	1	18.75	5.5
2	HEK	1	18.75	5.32
2	HEK	1	37.5	5.23
2	HEK	1	37.5	5.25
2	HEK	1	37.5	5.13
2	HEK	1	75	4.98
2	HEK	1	75	5.23
2	HEK	1	75	5.1
2	HEK	1	150	4.44
2	HEK	1	150	4.39
2	HEK	1	150	4.4
2	Sertoli	0.1	0	4.21
2	Sertoli	0.1	0	4.15
2	Sertoli	0.1	0	4.16
2	Sertoli	0.1	4.6875	4.02
2	Sertoli	0.1	4.6875	4.08
2	Sertoli	0.1	4.6875	4.18
2	Sertoli	0.1	9.375	4.27
2	Sertoli	0.1	9.375	4.13
2	Sertoli	0.1	9.375	4.18
2	Sertoli	0.1	18.75	4.06
2	Sertoli	0.1	18.75	4.1
2	Sertoli	0.1	18.75	3.98
2	Sertoli	0.1	37.5	3.81
2	Sertoli	0.1	37.5	3.83
2	Sertoli	0.1	37.5	3.8
2	Sertoli	0.1	75	3.74
2	Sertoli	0.1	75	3.85
2	Sertoli	0.1	75	3.76
2	Sertoli	0.1	150	3.42
2	Sertoli	0.1	150	3.48
2	Sertoli	0.1	150	3.24
2	Sertoli	1	0	5.25
2	Sertoli	1	0	5.13
2	Sertoli	1	0	5.31
2	Sertoli	1	4.6875	5.27
2	Sertoli	1	4.6875	5.22
2	Sertoli	1	4.6875	5.18
2	Sertoli	1	9.375	5.12
2	Sertoli	1	9.375	5.17
2	Sertoli	1	9.375	5.25
2	Sertoli	1	18.75	4.95
2	Sertoli	1	18.75	5.03
2	Sertoli	1	18.75	5.08
2	Sertoli	1	37.5	4.76
2	Sertoli	1	37.5	4.91
2	Sertoli	1	37.5	5.1
2	Sertoli	1	75	4.6
2	Sertoli	1	75	4.73
2	Sertoli	1	75	4.71
2	Sertoli	1	150	4.4
2	Sertoli	1	150	4.35
2	Sertoli	1	150	4.4
5	HEK	0.1	0	6.46
5	HEK	0.1	0	6.15
5	HEK	0.1	0	6.27
5	HEK	0.1	4.6875	5.84
5	HEK	0.1	4.6875	6.08
5	HEK	0.1	4.6875	6.26
5	HEK	0.1	9.375	5.73
5	HEK	0.1	9.375	5.52
5	HEK	0.1	9.375	5.59
5	HEK	0.1	18.75	5.45
5	HEK	0.1	18.75	4.99
5	HEK	0.1	18.75	5.34
5	HEK	0.1	37.5	5.35
5	HEK	0.1	37.5	4.98
5	HEK	0.1	37.5	5.37
5	HEK	0.1	75	5.05
5	HEK	0.1	75	4.7
5	HEK	0.1	75	5.07
5	HEK	0.1	150	5.35
5	HEK	0.1	150	5.14
5	HEK	0.1	150	5.48
5	HEK	1	0	6.65
5	HEK	1	0	6.62
5	HEK	1	0	6.66
5	HEK	1	4.6875	6.38
5	HEK	1	4.6875	6.47
5	HEK	1	4.6875	6.48
5	HEK	1	9.375	6.23
5	HEK	1	9.375	6.41
5	HEK	1	9.375	6.23
5	HEK	1	18.75	6.18
5	HEK	1	18.75	6.37
5	HEK	1	18.75	6.24
5	HEK	1	37.5	6.08
5	HEK	1	37.5	6.17
5	HEK	1	37.5	6.1
5	HEK	1	75	6.06
5	HEK	1	75	5.98
5	HEK	1	75	6.04
5	HEK	1	150	6.15
5	HEK	1	150	6.22
5	HEK	1	150	6.13
5	Sertoli	0.1	0	4.56
5	Sertoli	0.1	0	4.58
5	Sertoli	0.1	0	4.7
5	Sertoli	0.1	4.6875	4.47
5	Sertoli	0.1	4.6875	4.51
5	Sertoli	0.1	4.6875	4.55
5	Sertoli	0.1	9.375	4.52
5	Sertoli	0.1	9.375	4.44
5	Sertoli	0.1	9.375	4.48
5	Sertoli	0.1	18.75	5.06
5	Sertoli	0.1	18.75	4.84
5	Sertoli	0.1	18.75	4.95
5	Sertoli	0.1	37.5	5.16
5	Sertoli	0.1	37.5	4.9
5	Sertoli	0.1	37.5	5.28
5	Sertoli	0.1	75	4.52
5	Sertoli	0.1	75	4.58
5	Sertoli	0.1	75	4.5
5	Sertoli	0.1	150	4.47
5	Sertoli	0.1	150	4.59
5	Sertoli	0.1	150	4.48
5	Sertoli	1	0	5.48
5	Sertoli	1	0	5.42
5	Sertoli	1	0	5.34
5	Sertoli	1	4.6875	5.41
5	Sertoli	1	4.6875	5.42
5	Sertoli	1	4.6875	5.45
5	Sertoli	1	9.375	5.41
5	Sertoli	1	9.375	5.32
5	Sertoli	1	9.375	5.36
5	Sertoli	1	18.75	5.11
5	Sertoli	1	18.75	5.07
5	Sertoli	1	18.75	5.46
5	Sertoli	1	37.5	5.06
5	Sertoli	1	37.5	5.07
5	Sertoli	1	37.5	5.08
5	Sertoli	1	75	5.03
5	Sertoli	1	75	5.04
5	Sertoli	1	75	4.99
5	Sertoli	1	150	4.96
5	Sertoli	1	150	4.98
5	Sertoli	1	150	4.91
